# Supplementary material for: Exploratory analysis of the effect of helminth infection on the immunogenicity and efficacy of the asexual blood-stage malaria vaccine candidate GMZ2
Source: PLoS Negl Trop Dis. 2021 Jun 1;15(6):e0009361. doi: 10.1371/journal.pntd.0009361 (PMC8195366; doi:10.1371/journal.pntd.0009361)
Supplement: S1 Data — (XLSX) [file pntd.0009361.s008.xlsx]

## Sheet: Data
pid	Treatment	Helm_status_1	Helm_status_2	Age	BMI_D84	HGB_D84	WBC_D84	Lymphocytes_D84	Neutrophils_D84	Eosinophils_D84	Basophils_D84	log10_gmz_d0	log10_gmz_d84	log10_msp_d0	log10_msp_d84	log10_glurp_d0	log10_glurp_d84	chmi.result	censor
GZC_101	100µg_gmz2_alum	Helm+	CoInf	24	27	15.4	5.7	2.42	2.63	0.5	0.14	2.82343	3.50585	2.7007	2.86863	2.76562	3.48219	Malaria	1
GZC_103	30µg_gmz2_caf01	Helm+	Tt+/Hw+	22	23.2	12.9	5.7	2.54	2.99	0.13	0.06	2.75528	3.43062	2.76752	2.90907	2.76297	3.30947	No malaria	0
GZC_104	100µg_gmz2_alum	Helm+	CoInf	26	22.4	13.6	5.5	2.83	1.31	1.28	0.09	2.89955	3.59525	2.65498	3.30207	2.82674	3.49636	Malaria	1
GZC_106	100µg_gmz2_alum	Helm-	Helm-	23	22	15.5	4.5	1.82	2.61	0.04	0.05	3.43593	3.60056	2.68487	2.7174	3.30415	3.6177	No malaria	0
GZC_201	30µg_gmz2_caf01	Helm-	Helm-	25	19.4	14.8	4	2.19	1.48	0.27	0.04	3.45452	3.35007	3.08403	3.10337	2.93923	3.10043	No malaria	0
GZC_202	30µg_gmz2_caf01	Helm+	Sh+	20	21.4	15.7	6.4	3.45	1.33	1.5	0.09	2.81369	3.64393	2.63212	3.25547	2.73728	3.59733	Malaria	1
GZC_204	100µg_gmz2_caf01	Helm+	CoInf	23	23.1	13.4	3.3	1.59	1.49	0.15	0.05	2.73403	3.59879	2.73411	3.75222	2.74614	3.71956	No malaria	0
GZC_205	30µg_gmz2_caf01	Helm-	Helm-	35	22.8	11.5	3.9	2.15	1.62	0.06	0.03	3.23412	3.5625	3.09985	3.37153	2.96846	3.42461	No malaria	0
GZC_206	100µg_gmz2_alum	Helm-	Helm-	32	30.7	15.6	2.4	1.32	0.97	0.04	0.03	3.19252	3.50143	3.56319	3.68276	2.86128	3.42727	NA
GZC_207	100µg_gmz2_alum	Helm-	Helm-	25	19.8	14.5	4.4	2.05	2.32	0.02	0.03	3.58905	3.67668	3.38823	3.68188	3.17395	3.53179	No malaria	0
GZC_208	30µg_gmz2_caf01	Helm+	Tt+/Hw+	22	21.6	14.9	5	2.47	2.46	0.05	0.06	3.04736	3.74218	2.77631	3.0937	2.88077	3.76562	Malaria	1
GZC_209	100µg_gmz2_alum	Helm+	CoInf	26	22.5	14.6	6	2.73	3.02	0.16	0.06	3.40495	3.73775	3.22206	3.73288	2.83117	3.70451	Malaria	1
GZC_211	30µg_gmz2_caf01	Helm+	CoInf	21	23.4	12.3	5.6	2.17	3.24	0.17	0.05	3.12968	3.18456	3.0049	3.10425	2.8542	3.02603	No malaria	0
GZC_301	100µg_gmz2_caf01	Helm-	Helm-	24	24.3	14	2.9	1.46	1.34	0.03	0.03	3.26068	3.54834	3.41209	3.5378	3.18396	3.49265	NA
GZC_303	100µg_gmz2_caf01	Helm+	CoInf	18	22.7	13.6	6.4	3.22	2.37	0.72	0.06	3.03027	3.52983	3.06495	3.6178	3.24013	3.54668	Malaria	1
GZC_304	100µg_gmz2_caf01	Helm+	Str+	23	22.4	11.8	11.2	3.65	5.12	2.31	0.13	2.98312	3.27941	2.9228	2.92995	3.12836	3.31985	Malaria	1
GZC_305	100µg_gmz2_caf01	Helm+	Sh+	19	23.2	13.3	9.2	3	5.74	0.36	0.11	2.98121	3.5636	2.91923	3.58066	3.20857	3.64458	No malaria	0
GZC_306	100µg_gmz2_caf01	Helm+	Str+	21	25.4	13.2	5.7	2.74	2.52	0.33	0.06	3.60183	3.60756	3.31066	3.67495	3.48462	3.89228	NA
GZC_308	100µg_gmz2_caf01	Helm+	Sh+	18	19.2	12.3	6.9	2.21	4.12	0.48	0.08	3.70314	3.80509	3.5528	3.38638	3.3375	3.84092	NA
GZC_309	100µg_gmz2_caf01	Helm-	Helm-	33	23.9	14.3	2.6	1.39	1.11	0.07	0.02	2.92386	3.31127	3.52638	3.2178	3.16758	3.63067	Malaria	1
GZC_311	100µg_gmz2_alum	Helm-	Helm-	32	21.7	14.1	4.2	2.31	1.67	0.19	0.04	3.05321	3.27495	3.0328	3.23995	3.24602	3.67187	Malaria	1
GZC_312	100µg_gmz2_caf01	Helm-	Helm-	19	20.7	14.6	4.3	1.95	2.27	0.06	0.06	3.57825	3.51517	3.69995	3.6628	3.3038	3.59215	NA
GZC_313	30µg_gmz2_caf01	Helm+	CoInf	23	24.3	13.8	12.6	3.42	7.59	1.34	0.2	3.63751	3.65471	3.44138	3.58852	3.63014	3.62746	No malaria	0
GZC_315	100µg_gmz2_caf01	Helm-	Helm-	21	22.8	15.9	3.8	1.4	1.64	0.27	0.03	3.11311	3.39665	2.93138	3.08923	3.45306	3.56006	Malaria	1
GZC_316	100µg_gmz2_alum	Helm-	Helm-	19	27.7	15.2	5.6	1.8	3.29	0.43	0.07	3.29789	3.33931	3.60066	3.50638	3.24709	3.20536	No malaria	0
GZC_401	100µg_gmz2_caf01	Helm+	CoInf	33	20.7	15.4	4.2	2.22	1.66	0.22	0.08	3.12904	3.22334	3.03138	3.2278	3.33376	3.51191	NA
GZC_402	100µg_gmz2_caf01	Helm+	CoInf	22	30	13.6	8.9	2.97	5.26	0.52	0.11	2.89774	3.42278	2.9428	3.54923	3.33697	3.758	No malaria	0
GZC_404	100µg_gmz2_alum	Helm+	Sh+	20	21.2	15.5	3.3	1.69	1.47	0.08	0.04	2.9835	3.73702	2.71096	3.46416	2.884	3.47313	Malaria	1
GZC_405	100µg_gmz2_caf01	Helm+	Tt+/Hw+	22	21.3	14.1	6.3	2.31	3.29	0.6	0.09	2.93292	3.69605	2.92259	3.46	2.94923	4.00114	NA
GZC_406	100µg_gmz2_caf01	Helm+	CoInf	19	19.5	12.5	5.2	2.33	2.62	0.24	0.06	3.65059	3.71269	4.09739	4.03323	3.962	4.07392	No malaria	0
GZC_407	100µg_gmz2_caf01	Helm+	Str+	34	20.3	14.7	4.5	1.9	2.32	0.21	0.04	2.96365	3.14355	2.73928	2.8601	3.01309	3.13805	NA
GZC_408	100µg_gmz2_caf01	Helm+	Str+	38	26.5	13.3	6	2.42	1.69	1.83	0.04	3.26967	3.26199	3.67496	4.04407	3.02957	3.59397	NA
GZC_410	100µg_gmz2_caf01	Helm+	CoInf	19	24.6	13.5	7.4	2.35	3.7	1.25	0.1	3.4899	3.45149	3.74162	3.99657	3.54316	3.62212	NA
GZC_411	100µg_gmz2_caf01	Helm-	Helm-	32	22.8	15.5	5.2	2.09	2.78	0.21	0.08	3.1109	3.58337	2.79261	3.71995	2.99661	3.66469	No malaria	0
GZC_412	100µg_gmz2_caf01	Helm-	Helm-	22	20.7	14.9	5.7	2.38	3	0.26	0.07	3.00783	3.69925	2.72012	2.71679	3.17238	3.95239	NA
GZC_413	100µg_gmz2_alum	Helm-	Helm-	25	24.2	15.8	5.5	2.55	2.75	0.06	0.09	3.18644	3.39049	3.55665	3.60747	3.41202	3.57063	No malaria	0
GZC_414	30µg_gmz2_caf01	Helm-	Helm-	22	22	14.1	5.1	2.28	2.68	0.09	0.04	3.00015	3.62498	4.11156	4.34235	2.95404	3.6489	No malaria	0
GZC_415	100µg_gmz2_alum	Helm-	Helm-	26	21	12	3.6	1.98	1.53	0.07	0.04	3.09041	3.58721	3.54248	4.20821	3.28362	3.67637	NA
GZC_416	100µg_gmz2_caf01	Helm+	CoInf	19	22	10.4	3.4	1.42	1.78	0.1	0.05	2.7876	3.34009	2.88093	3.15921	2.85722	3.65439	Malaria	1
